# Supplementary material for: Microbial effects of livestock manure fertilization on freshwater aquaculture ponds rearing tilapia (Oreochromis shiranus) and North African catfish (Clarias gariepinus)
Source: Microbiologyopen. 2018 Aug 31;7(6):e00716. doi: 10.1002/mbo3.716 (PMC6291788; doi:10.1002/mbo3.716)
Supplement: Supplementary file 2 [file MBO3-7-e00716-s002.xlsx]

## Sheet: Sheet1
Supplementary Table S1. Tilapia and catfish performance metrics during a four week growout experiment under seven fertilization strategies
a	Tilapia: Oreochromis shiranus
		Layer (n=3)				Broiler (n=3)				Guinea fowl (n=3)				Quail (n=3)				Maldeco feed (n=3)				Pig (n=3)				Cow (n=3)				Total (n=21)
		Mean		SD		Mean		SD		Mean		SD		Mean		SD		Mean		SD		Mean		SD		Mean		SD		Mean		SD
	Wi (g)	13.7328	±	2.17336		12.4078	±	0.889971		16.3861	±	2.55253		17.77	±	1.77261		14.4117	±	1.83242		12.2489	±	2.89378		14.9194	±	2.32119		14.5534	±	2.59276
	Wf (g)	21.5838	±	1.89631		22.6783	±	3.11312		22.0715	±	1.30555		31.175	±	3.97101		24.5871	±	3.84053		19.3278	±	4.63428		22.8048	±	7.1555		23.4612	±	4.94693
	Ki	1.44027	±	0.0458512		1.39	±	0.0156		1.50174	±	0.122238		1.48378	±	0.00226606		1.41742	±	0.0685498		1.451	±	0.0442016		1.44895	±	0.0156329		1.44689	±	0.050273
	Kf	1.61334	±	0.120198		1.77732	±	0.0707521		1.62431	±	0.0706411		1.72941	±	0.11308		1.7384	±	0.0726152		1.67983	±	0.147394		1.52163	±	0.0369047		1.66905	±	0.117767
	SR (%)	61.1111	±	19.245		72.2222	±	9.6225		83.3333	±	16.6667		72.2222	±	9.6225		66.6667	±	16.6667		50	±	16.6667		61.1111	±	25.4588		66.6667	±	17.4801
	ADG (g per day)	0.280393	±	0.145338		0.366806	±	0.0839307		0.20305	±	0.0817017		0.478849	±	0.11817		0.363409	±	0.0737576		0.252817	±	0.06387		0.281621	±	0.174671		0.318135	±	0.128301
	PWG (%)	61.7451	±	43.3667		82.3546	±	14.2784		36.368	±	17.6938		72.3504	±	17.0825		70.1815	±	6.78164		57.8066	±	4.74346		50.5797	±	24.026		61.6266	±	23.2892
	SGR (%)	1.63799	±	0.902931		2.13825	±	0.282521		1.08705	±	0.475806		1.93245	±	0.353929		1.89703	±	0.141721		1.6282	±	0.107945		1.43147	±	0.571049		1.67892	±	0.52082
b	African catfish: Clarias gariepinus
		Layer (n=3)				Broiler (n=3)				Guinea fowl (n=3)				Quail (n=3)				Maldeco feed (n=3)				Pig (n=3)				Cow (n=3)				Total (n=21)
		Mean		SD		Mean		SD		Mean		SD		Mean		SD		Mean		SD		Mean		SD		Mean		SD		Mean		SD
	Wi (g)	12.1192	±	1.22058	ns	11.3483	±	0.357197	b	10.5508	±	2.2766	b	8.19	±	0.905097	b	17.9542	±	4.59329	a	10.92	±	1.05464	b	11.5575	±	1.18728	b	11.9865	±	3.31463
	Wf (g)	19.4383	±	4.17854	ns	22.1544	±	3.53766	ns	14.7733	±	1.17374	b	18.54	±	3.45068	ns	25.1125	±	6.05352	a	15.2233	±	1.73963	ns	14.1025	±	3.02698	b	18.4747	±	5.01598
	Ki	0.559672	±	0.031546		0.556449	±	0.0177783		0.562659	±	0.0350706		0.510701	±	0.00461756		0.525946	±	0.0590018		0.57802	±	0.0226755		0.540898	±	0.0373372		0.549617	±	0.0356846
	KF	0.672051	±	0.0398542	ns	0.706761	±	0.0199851	a	0.621209	±	0.0124696		0.580823	±	0.0347485	b	0.687231	±	0.036715		0.702566	±	0.0411309		0.626892	±	0.0714381		0.660589	±	0.0546616
	SR (%)	91.6667	±	14.4338		91.6667	±	14.4338		100	±	0		87.5	±	17.6777		100	±	0		83.3333	±	28.8675		100	±	0		93.75	±	13.753
	ADG (g per day)	0.261399	±	0.169422		0.385933	±	0.125613		0.150804	±	0.114816		0.369643	±	0.0909137		0.255655	±	0.0994941		0.15369	±	0.075441		0.0908929	±	0.0754531		0.23172	±	0.140922
	PWG (%)	62.1356	±	41.777	ns	95.2706	±	30.7811	ns	46.4967	±	45.5197	ns	125.422	±	17.2209	b	40.5111	±	14.3225	ns	40.3809	±	21.0848	ns	21.4104	±	16.1146	a	58.473	±	40.5313
	SGR (%)	1.64746	±	0.91524	ns	2.36149	±	0.548192	ns	1.25609	±	1.05424	ns	2.89765	±	0.273102	b	1.20253	±	0.359607	ns	1.18266	±	0.563947	ns	0.67172	±	0.477198	a	1.53806	±	0.885491
c	Secchi disk	0.531667	±	0.0781558		0.448333	±	0.05058		0.7	±	0.11694		0.687333	±	0.192838		0.771667	±	0.198515		0.866667	±	0.159478		0.86	±	0.170587		0.7	±	0.19
	Wi (weight initial)
	Wf (weight final)
	Ki (condition factor initial)
	Kf (condition factor final)
	SR (survival rate)
	ADG (average daily growth g per day)
	PWG (percent weight gain)
	SGR (specific growth rate)
			Cow
	0.03	3	1.45	0.026	3
	0.148	3	1.52	0.036	3
